# Supplementary material for: Inhibition of ADORA3 promotes microglial phagocytosis and alleviates chronic ischemic white matter injury
Source: CNS Neurosci Ther. 2024 May 7;30(5):e14742. doi: 10.1111/cns.14742 (PMC11076989; doi:10.1111/cns.14742)
Supplement: Supplementary file 1 — Supporting Information S1. [file CNS-30-e14742-s001.zip]

Archive with 4 entries (4 files):
- Supplemental Files-bolt.pdf
- Supplemental Files-bolt-20240416.pdf
- Supplemental Files-FIGURE S1-6.doc
- Supplemental_Files-TableS1-20240417.xls
