# Supplementary material for: Inhibition of ADORA3 promotes microglial phagocytosis and alleviates chronic ischemic white matter injury
Source: CNS Neurosci Ther. 2024 May 7;30(5):e14742. doi: 10.1111/cns.14742 (PMC11076989; doi:10.1111/cns.14742)
Supplement: Supplementary file 1 — Supporting Information S1. [file CNS-30-e14742-s001.zip › Supplemental_Files-TableS1-20240417.xls]

## Sheet: 106 genes
Fold changes and P values of differentially expressed genes in frontal and temporal lobes
	Frontal lobe			Temporal lobe
Names	log2FoldChange	p-value		log2FoldChange	p-value
KDM4D	-1.2237	3.64188e-05		-1.45142	1.25747e-06
OR51A7	-1.7101	0.00159887		-1.28244	0.0130293
MAG	-1.07396	0.000794343		-1.17294	0.000155862
PI3	-1.80513	0.000161816		-1.69282	0.000156676
OR4A16	-1.55916	0.00502581		-1.81548	0.00315736
ACP7	-1.09261	0.00043734		-1.27295	2.5755e-05
CRH	-1.85213	0.000174697		-1.62097	0.00023491
HBA2	-1.01586	0.00620811		-1.19604	0.00127281
ELF2	-1.05865	0.00296996		-1.25871	0.000388323
MAEL	-1.4119	8.30192e-10		-1.00912	1.33406e-05
CD1B	-1.17391	0.0122036		-1.34769	0.0076392
NEUROD6	-1.04434	0.0128024		-1.05697	0.029627
CARNS1	-1.37383	2.06616e-06		-1.68739	1.50314e-05
NKAPL	-1.10693	0.000628341		-1.08867	0.000773385
FLT3	-1.07255	0.000106079		-1.4015	4.97153e-05
VGF	-1.40395	1.87927e-05		-1.23925	3.91948e-05
GPR45	-1.61798	0.00264196		-1.4773	0.00630614
RGS21	-1.09601	0.0265053		-1.30613	0.0155258
KHDC3L	-1.13844	1.36041e-06		-1.39808	8.16088e-08
ZIM2	-1.08905	1.32292e-05		-1.00221	4.20357e-05
RBM3	0.413754	0.000169247		0.187731	0.00522257
SUN3	-1.09676	1.29895e-05		-1.5087	3.0158e-06
TAAR5	-1.33945	4.22473e-05		-1.52376	4.71419e-06
DOCK3	-1.11408	0.00174865		-1.28605	0.00022797
CCN2	-1.11827	0.0120857		-1.02298	0.0119041
ASB16	-1.3825	9.76189e-05		-1.43425	9.81798e-05
CHPF	-1.14961	1.51911e-10		-1.02541	2.58336e-08
NKX2-3	-1.09136	0.000600179		-1.234	0.00025282
FMO1	-1.03404	0.00628965		-1.24117	0.00226409
OR6C74	-1.62912	0.000325848		-1.59023	0.000613994
ACKR1	-1.21659	2.78047e-05		-1.23198	0.000100817
SST	-1.65342	0.000254227		-1.56287	0.000186634
CIRBP	-1.12382	9.90644e-15		-1.33644	2.06203e-12
BTBD16	-1.13249	0.00183563		-1.06365	0.00415551
SLC22A10	-1.2813	0.00419378		-1.51594	0.00064542
NMU	-1.51786	0.000138954		-1.30525	0.00431682
ELOVL1	-1.07502	0.000753105		-1.16417	0.000319949
CCT6B	-2.16743	1.76329e-12		-1.92514	2.22274e-09
CCDC113	-1.1003	2.59155e-05		-1.09584	0.00142112
CYP26A1	-1.2879	0.00652722		-1.44366	0.00498142
SSX3	-1.07173	0.00720236		-1.0176	0.0156432
GSTZ1	-1.21845	1.50571e-07		-1.03555	1.84375e-05
GNG13	-1.08032	0.000141249		-1.23907	8.46819e-05
PPEF1	-1.51803	7.82702e-06		-1.52917	0.000334989
DRD4	-1.05524	9.75746e-11		-1.21624	1.77828e-11
RNASE13	-1.32904	0.00022319		-1.38106	0.000181062
MCEMP1	-1.12723	0.0159085		-1.59906	0.00106851
PRDM12	-1.13508	0.000529586		-1.04763	0.000558078
QPRT	-1.00864	0.00248621		-1.14372	0.000512627
INSL3	-1.25722	0.000176997		-1.40418	5.70038e-05
OR11A1	-1.13382	0.00385195		-1.23147	0.00269328
KRBOX1	-1.56003	2.08296e-07		-1.84419	1.92015e-11
MATN3	-1.03333	3.93256e-05		-1.04135	0.000294225
SIX6	-1.09375	0.0459753		-1.1931	0.03471
COLEC11	-1.16406	0.000476693		-1.21392	0.000426582
TAC1	-1.3566	0.000337932		-1.41533	0.00270769
LYRM9	-1.09755	4.62183e-09		-1.00977	1.28838e-06
SNORC	-1.20916	6.02013e-06		-1.06347	1.93919e-05
OPALIN	-1.52736	3.58783e-07		-1.51968	1.12367e-05
GPR132	-1.27179	0.00295547		-1.39577	0.0013556
FRMPD2	-1.2221	0.000226769		-1.1932	0.00105003
TSACC	-1.33873	0.000566433		-1.55395	0.000129248
WDTC1	-1.11237	6.06765e-05		-1.26552	4.72351e-06
CD163	1.64208	0.00162554		1.94952	0.000403611
FAT2	1.31379	0.00157074		1.01589	0.0138726
MIA	1.69157	1.66117e-10		2.06802	5.22098e-10
KCNE4	1.0136	0.0141636		1.02389	0.0152362
SERPINA3	1.11636	0.0409221		1.22731	0.0125507
LILRB1	1.1173	5.05614e-07		1.29409	1.7734e-05
MS4A6A	1.04533	9.96733e-05		1.58191	3.48143e-06
SNX31	1.93719	1.59296e-07		1.89293	8.14111e-08
PCK1	1.22566	0.000830973		1.07924	0.0115142
HSPB1	1.02823	1.82873e-08		1.01286	1.30922e-08
IRF7	1.14728	0.00171093		1.00974	0.00330914
C1QB	1.41232	2.06243e-05		1.62677	2.95119e-05
MYBPH	1.19871	0.00237793		1.8099	0.000317294
HSD11B2	1.2373	4.46797e-06		1.19078	0.000907049
C1QA	1.25234	2.66803e-05		1.56092	1.40134e-05
HSPA1A	1.41937	4.65664e-10		1.56151	2.14275e-09
VSIG4	1.72918	3.81871e-05		1.80226	0.000111919
PEX6	1.16646	0.000209318		1.18965	0.000165779
ADCY7	1.14255	0.0165709		1.23638	0.00726469
REP15	1.32898	0.000101803		1.11414	0.0182886
BATF	1.1457	0.0023169		1.29048	0.000344225
FCGBP	1.82551	3.79326e-07		2.0041	1.54885e-06
SECTM1	1.36617	0.00124797		1.3161	0.00111575
SCIN	1.14828	0.000952388		1.268	0.000479391
CCL2	1.17386	0.0204978		1.53273	0.000257859
ADORA3	1.08568	0.00313703		1.21969	0.00072328
RNASE3	1.3891	9.16998e-06		1.56941	0.000140903
C5AR1	1.29299	2.08296e-05		1.55154	3.82933e-05
PDLIM4	1.21321	6.5517e-06		1.06309	1.70062e-05
RNASE2	1.34486	0.000106383		1.64641	0.000111699
SLC5A3	1.15048	3.34035e-09		1.17599	6.13245e-08
EBI3	1.03297	1.69568e-05		1.27866	1.32084e-05
C6ORF118	1.38547	1.2904e-07		1.24113	5.14692e-06
CHORDC1	1.19953	1.65236e-11		1.20105	3.12738e-10
SLAMF8	1.91849	6.60147e-05		1.91338	0.000419143
YBX3	1.02189	0.00073383		1.03305	0.00123181
SLC16A3	1.09194	1.23411e-05		1.33664	7.49541e-05
PRAMEF12	1.12503	0.0033744		1.02286	0.0293757
HMOX1	1.02205	4.79872e-05		1.13697	9.99112e-05
STAB1	1.27621	9.27358e-07		1.35149	5.25194e-06
SPP1	1.42409	0.000186117		1.82047	7.18732e-06
C1QC	1.47789	8.1728e-08		1.65575	8.15012e-07
FCGR3A	1.09595	0.00205679		1.22003	0.00244417
